# Supplementary material for: Diet Quality and Risk of SARS-CoV-2 Infection or COVID-19: A Systematic Review of Observational Studies
Source: Adv Nutr. 2023 Sep 23;14(6):1596–616. doi: 10.1016/j.advnut.2023.09.006 (PMC10721534; doi:10.1016/j.advnut.2023.09.006)
Supplement: Multimedia component 1 [file mmc1.zip]

Archive with 1 entries (1 files):
- advnut_118_Suppl material revised final 8092023SS_mmc1.DOCX
